# Supplementary material for: Point Sensor Networks Struggle to Detect and Quantify Short Controlled Releases at Oil and Gas Sites
Source: Sensors (Basel). 2024 Apr 10;24(8):2419. doi: 10.3390/s24082419 (PMC11054334; doi:10.3390/s24082419)
Supplement: Supplementary file 1 [file sensors-24-02419-s001.zip]

Archive with 1 entries (1 files):
- sensors-2905870-supplementary.pdf
